# Supplementary material for: RELA∙8-Oxoguanine DNA Glycosylase1 Is an Epigenetic Regulatory Complex Coordinating the Hexosamine Biosynthetic Pathway in RSV Infection
Source: Cells. 2022 Jul 15;11(14):2210. doi: 10.3390/cells11142210 (PMC9319012; doi:10.3390/cells11142210)
Supplement: Supplementary file 1 [file cells-11-02210-s001.zip]

Archive with 1 entries (1 files):
- cells-1758367-supplementary.pdf
